# Supplementary material for: Metabolic coupling of ROS generation and antioxidant synthesis by the GABA shunt pathway in myeloid-like blood progenitor cells of Drosophila
Source: PLoS Genet. 2025 Sep 29;21(9):e1011602. doi: 10.1371/journal.pgen.1011602 (PMC12500130; doi:10.1371/journal.pgen.1011602)
Supplement: S1 Data — (XLSX) [file pgen.1011602.s008.xlsx]

## Sheet: Fig 1
	Fig 1L
	domeMeso>GFP	Control(RF)	GatRNAi(RF)	GatRNAi(SF)	SsadhRNAi(RF)	SsadhRNAi (SF)
		0.952745	0.676567	0.504234	0.534356	1.55217
		0.720021	0.671306	0.351952	0.654078	1.46527
		0.716186	0.422529	1.12497	0.680181	0.514198
		0.737309	0.504674	1.20805	0.612348	0.738386
		1.58962	0.926879	2.1035	0.60721	0.418053
		1.28412	0.397174	1.59623	0.953572	0.514591
		0.6198	0.58261	1.1453	0.832466	1.53994
		0.96555	0.18695	0.939601	0.357294	1.34399
		0.841137	0.213533	1.16143	0.519686	0.774667
		1.70154	0.189226	1.2269	0.07966	1.14018
		0.84301	0.176882	0.939751	0.134198	1.47202
		1.02896	0.382977	1.06271	0.331612	1.25102
		0.787229	0.339729	0.932434	0.126949	1.11459
		0.604891	0.224751	0.952249	0.525242	1.18834
		1.60788	0.17076	0.21957	0.004129	1.68124
		0.724083	1.20101	0.344845	0.011885	1.87854
		0.843169	0.897674	0.389758	0.728834	0.157743
		0.575798	0.593866	2.1261	0.388453	0.136586
		0.859437	0.804518	1.65137		0.606588
		0.216632	0.814922	0.583932		1.67034
		0.269962	0.506697	0.570089		1.29292
		1.32751	0.598021			1.4954
		0.998046	0.391623			0.713341
		0.883471	0.770135			0.463135
		1.01025	0.556415			1.03188
		1.31404	0.596809			0.922582
		1.38544	0.413826
		0.518822	0.655455
		0.801087	0.461828
		0.695349	0.814795
		0.517442
		0.589302
		0.855598
		0.68381
		0.629037
		0.766729
		2.3531
		1.89024
	n =	38	30	21	18	26
	p-value=		<0.0001	0.0009	<0.0001	0.0001

## Sheet: Fig 2
	Fig 2T					Fig 2U							Fig 2V
domeMeso>GFP	Control	GatRNAi	SsadhRNAi		domeMeso>GFP	Control(RF)	GatRNAi(RF)	GatRNAi(SF)	SsadhRNAi(RF)	SsadhRNAi (SF)		domeMeso>GFP	Control(RF)	GatRNAi(RF)	GatRNAi(NAC)	GatRNAi(Met)	SsadhRNAi(RF)	SsadhRNAi(NAC)
	0.801869	0.603009	1.04506			1.36421	0.752263	1.16393	0.249356	1.69952			0.787229	0.29106	1.29501	0.092895	0.473632	2.7557
	1.40682	0.829488	0.91658			1.14913	0.821859	1.04931	0.591409	1.54644			0.604891	0.21303	1.42278	0.22073	0.451302	2.41233
	1.30357	0.386142	0.459511			1.12646	0.97823	1.47212	0.480592	1.32144			1.60788	0.184068	0.689288	0.083952	0.269755	0.282835
	0.710344	0.408234	0.577239			1.13943	0.447648	0.346005	0.504112	1.43053			1.43685	0.319439	0.872308	0.189574	0.195778	0.231248
	0.7774	0.290872	0.647536			1.1034	0.334067	0.372512	0.384181	0.680555			1.04308	0.333264	0.72227	0.113561	0.313274	1.53484
	1.1638	0.310161	0.976619			1.1031	0.398341	0.621622	0.544402	0.551968			1.1218	0.155895	0.66705	0.124476	0.254806	1.44978
	1.18164	0.357887	1.29633			0.936974	0.397385	0.629811	0.358958	0.907648			1.59862	0.235239	0.72227	0.223547	0.458458	1.19366
	0.965918	0.29604	1.12002			1.16641	0.390786	0.452649	0.412278	0.663218			0.665834	0.190524	0.66705	0.075714	0.619357	1.2328
	1.39688	0.247307	1.12353			0.799339	0.282457	0.493782	0.586242	0.8718			0.823445	0.129859	1.92825	0.254972	0.272261	0.491765
	1.63419	0.355321	1.03506			0.883833	0.340578	1.35537	0.452726	0.797734			0.310369	0.437119	1.67228	0.256207	0.312938	0.714214
	1.89754	0.496592	1.17706			0.68022	0.299163	1.25997	0.796776	0.791724			0.710629	0.362496	0.428827	0.053953	0.612509	0.918649
	0.458487	0.364617	1.00265			0.547486	0.503698	0.871247	0.852924	1.1447			1.28937	0.25593	0.48129	0.071742	0.505935	1.31252
	0.300003	0.322552	0.903679			0.978576	0.366509	0.823263	0.658159	0.540234			1.43685	0.606961	0.214326	0.546076		0.285731
	0.885508	0.315075	0.821507			0.880591	0.12448	0.652998	0.820945	0.50832			1.04308	0.659761	0.919039	0.505948		0.309111
	0.899118	0.368686	0.9581			0.795473	0.21537	0.811897	0.79622	0.471103			1.1218	0.158598	0.548849	0.068771		1.97438
	0.600958	2.09498	1.06474			0.80422	0.40913	0.606691	0.882756	0.555539			1.59862	0.10842	1.08489	0.096828		1.47265
	0.662703	2.28965	1.06016			0.699185	0.395655	0.510581	0.856564	0.475414			0.665834	0.147376	1.47755	0.824915		1.06021
	0.953254	1.83659	0.524801			0.960911	0.143497	0.404483	0.7793	0.437217			0.823445	0.374196	1.00311	0.053217		0.864771
	1.25779	1.84351	0.581686			1.22258	0.644675	0.381454	0.636002				0.310369	0.659011	0.885848	0.175573		0.50764
	1.39634	1.56734				1.52295	0.338518	0.554654	0.562016				1.15276	0.262809	0.098384	0.194788		0.781099
	1.12015	1.8436				0.716783	0.408514	0.456254	0.455372				0.443565	0.174582	0.096878	0.266328		1.56582
	1.26753	1.09993				0.749806	0.648447	0.489187	0.556357				0.285984	0.775341	0.445498	0.33582		1.47533
	0.887971	0.871218				0.950368	0.727403	0.547454	0.356241				1.07708	0.462329	1.07404			2.06125
	0.698643	1.03969				0.986934	0.336742	0.44481	0.48239				1.01512	0.60933	1.43274
	0.879493	0.468622				0.669594	0.720362	1.14778	0.249356				0.739632	0.714194	1.23554
	0.716528	0.552828				0.76137	1.01012	1.0349	0.591409				0.931287	0.306275	1.43524
	0.82922	1.26531				0.755671	1.01628	1.84861	0.480592				0.980647	0.328559	0.916238
	0.946332	1.07106				0.942897	0.636576	1.47915	0.504112				1.57177	0.925417	0.348785
	0.71369	0.66791				0.866948	0.668509	1.15663	0.384181				1.24408	1.07253	0.905386
	1.03181	1.1157				0.658447	0.678846	0.881015	0.544402				0.940765	0.804532	1.00726
	0.587537	1.10559				1.34155	0.29579	0.913349	0.358958				1.24605	0.655271	0.568611
	0.891916	1.31864				1.12552	0.636679	1.31162	0.412278				0.397801	0.326338	0.657538
	0.86813	1.5373				1.6174	0.464243	1.45164	0.641096				0.599531	0.42196
	1.09934	1.62199				0.85849	0.363009	1.52351	1.02412					0.476385
	1.61969	1.01888				0.562096	0.482611	0.732565	0.476735					1.00636
	0.878247	1.30883				0.83649	0.9038	0.750845	0.550416					0.061107
	1.21235	1.06899					0.377785	1.7819	0.466346					0.165649
	0.844665	1.16838					0.903025	1.06183	0.353274			n =	33	37	32	22	12	23
	1.25263	0.987398						1.14547	0.451709			p-value=		<0.0001	<0.0001	0.0012	<0.0001	0.0004
	0.770202	0.860172						1.18434	0.429051
	0.542077	0.172982						1.29973	0.997535
	0.760588	0.183438							1.00046
	0.696743								0.609029
	1.36941								0.482571
	1.14066								0.731816
	1.5839								1.03487
	1.13642								0.615796
n =	47	42	19						0.601153
p-value=		0.157	0.518						0.537605
									0.513725
					n =	36	38	41	50	18
					p-value=		<0.0001	<0.0001	<0.0001	0.0075

## Sheet: Fig 3
		Fig 3B							Fig 3L					Fig 3M					Fig 3N					Fig 3O
domeMeso>GFP	Control							domeMeso>GFP	Control(RF)	GatRNAi(RF)	GatRNAi(Ser)		domeMeso>GFP	Control(RF)	GatRNAi(RF)	GatRNAi(Ser)		domeMeso>GFP	Control(RF)	GatRNAi(RF)	GatRNAi(Ser)		domeMeso>GFP	Control(RF)	GatRNAi(RF)	GatRNAi(Ser)
				Average					1.18689	0.957739	1.6208			1.42995	0.701509	0.652553			1.20235	1.15113	0.984504			17000.1	3832.74	18675.6
	1.21763	1.16908	0.613296	1					1.1899	1.00273	1.50766			1.05599	0.580834	0.709615			1.25273	0.831641	1.06024			18464.6	4964.41	18100.5
	0.418668	1.10222	1.47911	1					0.5794	0.307523	0.463492			0.610572	0.261109	0.180314			1.33708	1.07548	1.13375			16152.8	10349.8	14484
	1.56162	0.568397	0.86998	1					1.02309	0.479384	0.37546			0.867567	0.676157	0.177433			1.0634	0.919478	1.18918			24158.6	13004.1	14993.6
	0.979085	0.759239	1.26168	1					0.957225	0.599726	0.942053			1.80988	0.708322	1.31683			0.915645	0.930329	1.15695			23473.6	12354.6	15815.5
	0.910708	1.25279	0.836507	1					1.0635	0.440849	0.707708			1.86224	0.136332	0.912517			0.800116	1.20975	1.78235			23776.2	14548.7	22780.4
									0.961274	0.824042	0.923959			0.149281	0.360949	0.942347			1.25914	1.01758	1.60662			16277.9	9857.18	15433.7
domeMeso>GFP	GatRNAi								0.873714	0.748605	1.16664			0.214524	0.301063	0.853938			0.97869	1.80137	1.27158			18733.4	12358	12283.9
						Average			0.82193	0.6679	1.44289			1.27137	0.39339	0.310495			0.69952	1.70156	0.923489			14729.3	7848.16	10576.6
	0.539854	0.328059	0.486265	0.19808	0.16378	0.343208			1.08668	0.930276	1.64398			0.865323	0.745232	0.412086			0.666251	1.59816	1.4077			17293.3	10370.6	7072.79
	0.587554	0.649961	0.483773			0.573763			1.74517	1.20751	1.18775			1.10004	0.116639	1.08768			0.825083	1.67978	1.54679			22624.1	12588.9	9393.89
	0.362776	0.697058	0.601238			0.553691			1.23175	0.60569	1.46602			0.751442	0.283626	1.32835			1.02556	1.73229				17630.3	11013.6	7948.49
	0.547633	0.584119	0.629409			0.587054			0.975677	0.771038	1.21967			1.97147	0.375068	0.394734			0.941098	1.78414				12679.6	5830.94	5663.41
	0.418744	0.459958	0.549201	0.67363		0.525383			0.800462		1.05746			0.767274	0.222218	0.545805			0.886535	1.8561				21806	6810.25	8429.26
									0.79012		1.96779			0.594842		0.665513			1.16413	1.05639				14892.5	6033.43	21219.3
									0.713217		1.17962			0.916848		0.646797			0.390237	1.40515				22869.5	5258.34
	domeMeso>GFP	Control	GatRNAi								2.13767			0.761385					0.477169					16852.4	7308.88
		1	0.343208								1.36994		n =	17	14	17			1.32916					13771.8
		1	0.573763					n =	16	13	18		p-value=		0.0003	0.0308			1.09526					29888.4
		1	0.553691					p-value=		0.0132	0.0017					0.0948 (in comparsion to control)			1.11515					20277.7
		1	0.587054								0.0754 (in comparsion to control)								0.985338					17356.1
		1	0.525383																1.26703					12070.5
	N=	5	5																1.12007					14695.3
	n =	15	18																0.969746					8087.05
	p-value=		<0.0001																1.23353					17209.6
																		n =	25	16	11		n =	25	17	15
																		p-value=		0.0088	0.68		p-value=		<0.0001	0.0158
																					0.0161 (in comparsion to control)					0.0127 (in comparsion to control)

## Sheet: Fig 4
Fig 4B	OAA	12C									13C1									13C2									13C3									13C4
		50.40917333*	49.60042107*	71.02078*	65.61346*	64.6265*		70.52784115*	66.38284135*	66.71610126*	13.31184313*	11.97479441*	16.85326*	17.80357*	17.34432*		19.28531788*	16.02671455*	15.70990134*	3.64764	3.78848	4.55724	3.50048	5.85904		3.96446	2.94385	2.95372	22.0258	27.2467	5.70398	10.6113	9.65919		5.13864	11.0087	11.1248	10.60552317*	7.389570938*	1.864742*	2.471204*	2.510958*		1.083739286*	3.637941123*	3.495437599*
		52.1745998*	47.86370029*	73.5023*	67.41704*	75.16958*	64.12262*	72.25355314*	76.26611774*		14.3859207*	12.37722922*	20.65117*	18.50316*	18.93493*	16.3866*	18.08774342*	16.68321326*		3.68287	4.63848	5.36309	4.92462	4.48831	4.68585	4.28271	3.81331		16.3509	25.5544	0	6.75539	0	11.9383	3.50714	2.22453		13.40565851*	9.566192124*	0.483444*	2.399793*	1.407178*	2.866659*	1.86885033*	1.012833475*
Fig 4C	Citrate	12C										13C1										13C2										13C3										13C4
		58.37865*	60.31293*	48.00938*		62.92466*	60.1732*		70.58015082*	74.09258986*	74.46153222*	14.9057*	14.75508*	15.03166*		14.08366*	15.21347*		17.40776826*	17.47216636*	18.1369281*	7.92047	8.90741	12.3681		7.12281	7.91738		5.2872	5.14697	3.88341	8.5132	8.07695	11.0036		5.52821	7.11587		2.9049	1.68788	1.2398	4.52783	3.71082	4.66193		2.22038	3.26294		1.45966
		55.66328*	56.15148*	52.06401*	55.94813*	60.91909*	59.87128*	58.61102*	71.74229853*	72.65403817*		15.21481*	15.27981*	14.85822*	15.16865*	14.87083*	13.76917*	11.83893*	16.44225888*	17.63881074*		6.64607	8.30825	10.1893	7.91621	7.14254	8.64592	8.13744	4.94657	4.66052		10.9038	8.51556	9.94204	9.05065	6.13918	6.84247	6.81506	3.72161	2.16578		5.22589	5.00164	5.62234	4.98111	2.42676	3.44081	4.16294	1.11219
		12C									13C1									13C2									13C3									13C4									13C5
Fig 4D	αKG	55.40812692*	55.35745459*		26.51122*	40.80616*	28.25201*	67.26361*	66.27759*	68.17597*	14.41855832*	14.62659786*		42.8797*	32.68884*	38.39383*	19.34097*	19.05145*	18.78055*	20.1569	18.0645		23.007	18.7789	24.5003	6.54012	9.12323	8.16825	4.4464	6.01101		4.11679	4.14797	4.49064	2.47851	2.6833	2.29611	1.64746	1.91461		1.9536	2.05998	2.4708	2.33524	1.49594	1.31207	3.92252	4.0258
		32.98118*	19.8758*	29.74278*	35.4646*	53.84840188*	53.30821208*	60.77859709*	60.692*	60.92767*	38.94557*	48.07129*	39.50694*	37.13192*	14.80198342*	14.57927133*	14.55591256*	20.19285*	19.65409*	20.668	23.9948	23.6256	19.8875	20.1879	19.7797	14.7975	8.59898	7.99921	4.05703	3.99829	3.49777	3.75057	5.88414	5.77637	4.64409	4.28815	4.55975	1.80376	2.01421	2.08409	2.05521	1.70262	2.29758	2.34125	3.40329	3.49843	1.54451	2.04564	1.54278
Fig 4E	Malate	12C										13C1										13C2										13C3										13C4
		82.7391223*	82.00807911*	82.49137546*	80.02455*	78.18368*	74.05308*		67.68897186*	66.76121643*		12.36335126*	13.1099081*	13.42062511*	12.71628*	12.51564*	16.68634*		17.60786469*	15.8837914*		2.01948	2.17092	2.03882	3.16875	4.11763	4.63347		6.77262	5.64532		2.27191	2.16503	1.64077	3.72122	4.69914	3.73774		7.93055	11.7097		0.60614	0.546066	0.408412	0.369205	0.483913	0.889365		0
		83.26458529*	82.64235558*		77.21437*	76.92076*	77.51789*	75.5043*	66.19491016*	66.57250615*	72.7108274*	12.35599186*	12.41635149*		13.24648*	14.25728*	14.42043*	14.9409*	17.85409924*	15.69946028*	14.18332672*	1.95362	1.94607		3.44674	4.06851	3.97631	3.79788	6.15135	6.35691	4.2509	1.90263	2.38503		5.57186	4.23124	3.63889	4.94553	9.79964	11.3711	8.85494	0.523176	0.610194		0.520554	0.522203	0.446476	0.811383	0
		Fig 4B' (OAA)	Control			Average	GatRNAi				Average
			22.0258	27.2467		24.6363	16.3509	25.5544			20.9527			Fig 4B' (OAA)							Fig 4P							Fig 4Q							Fig 4R
			5.70398	10.6113	9.65919	8.65815	0	6.75539	0	11.9383	4.67341		domeMeso>GFP	Control	GatRNAi					domeMeso>GFP	Control(RF)	GatRNAi(RF)	GatRNAi(OAA)	CsRNAi; GatRNAi	CsRNAi		domeMeso>GFP	Control(RF)	GatRNAi(RF)	GatRNAi(OAA)	CsRNAi; GatRNAi	CsRNAi		domeMeso>GFP	Control(RF)	GatRNAi(RF)	GatRNAi(OAA)	CsRNAi; GatRNAi	CsRNAi
			5.13864	11.0087	11.1248	9.09071	3.50714	2.22453			2.86583			1	0.85048						1.55101	0.062031	1.81615	0.587815	0.888504			0.603545	0.0786453	0.42878	0.566709	0.929214			19831.7	10399.2	18279.3	14764.6	9715.05
														1	0.53977						1.05571	0.217621	1.27922	0.865227	0.952701			0.914468	0.166711	0.281948	0.712469	1.07932			22814.2	7740.4	18325.6	16279	12135.4
														1	0.315249						0.396348	0.169513	0.919097	1.40506	2.32989			1.29524	0.331775	1.15229	1.23455	0.907491			17821.9	15275.9	21164.3	9664.06	12481.4
		FC	0.89404	1.10596		1	0.663694	1.03727			0.85048		N=	3	3						1.48743	0.482427	1.04247	0.555042	2.43058			0.870616	0.334808	1.27086	1.21745	1.27562			23629.1	15189.2	21823.2	11561.6	10998.7
			0.658798	1.22558	1.11562	1	0	0.780234	0	1.37885	0.53977		n =	8	8						1.44519	0.433703	0.963292	0.422875	1.70793			0.981287	0.0112149	0.546491	1.24286	1.39642			21228.2	8093.2	12462.3	4743.39	17982.7
			0.565263	1.21098	1.22376	1	0.385794	0.244704			0.315249		p-value=		0.0498						0.374073	0.491629	0.965515	0.502491	1.23383			1.26277	0.00500286	1.39124	1.06754	1.94522			20364.7	13683.6	12214.7	7425.04	6577.54
																					0.703567	0.342609	2.03192	0.781944	1.95507			0.770474	0.073052	0.310554	0.849108	2.37866			15369.8	11673.8	10821.6	6925.15	7044.5
		Fig 4C' (Citrate)	Control				GatRNAi														0.33808	0.038223	0.65636	0.526041	2.70976			1.37012	0.00290288	0.743031	0.791273	2.51985			23848.3	13897	12759.4	6335.37	6159.92
			2.22038	3.26294		2.74166	2.42676	3.44081	4.16294		3.3435			Fig 4C' (Citrate)							2.22904	0.046998	2.32558	0.546844	1.10932			1.3216	0.0172145	0.898663	0.771899	1.74972			27094.8	10991.5	16354.1	12703.2	17800.1
			1.45966	0.795211	0.538911	0.93126	1.11219	0.976907			1.04455		domeMeso>GFP	Control	GatRNAi						0.486589	0.030536	0.326072	0.430679	1.2298			0.651365	0.101636	0.521909	0.431484	2.0841			24121.7	13097.2	17505.8	20623.3	16977.8
			4.52783	3.71082	4.66193	4.3002	5.22589	5.00164	5.62234	4.98111	5.20774			1	1.21952						0.656271	0.329511	0.147615	0.74719	1.05781			0.906881	0.074354	0.536085	1.01786	0.545666			26567.8	11878.8	11837.9	19863.5	7682.18
														1	1.12165						1.5658	0.155126	1.1234	0.499441	1.01536			0.683218	0.35035	1.35397	0.995833	1.8059			26786.3	11532.2	10954	19205.4	4446.86
														1	1.21105						1.19624	0.574686	0.840631	0.608685	0.750351			0.823974	0.250972	0.833999	0.960469	2.73485			22946.4	12094.3	14680	13552.3	12233.2
		FC	0.809868	1.19013		1	0.885142	1.25501	1.5184		1.21952		N=	3	3						1.50445	0.623315	0.830303	1.32859	0.820147			0.965392	0.104973	0.394262	0.773335	2.81293			22445.5	11780.8	13281	11219.4	8922.78
			1.5674	0.853909	0.578691	1	1.19428	1.04902			1.12165		n =	8	9						1.28201	0.610273	3.04801	1.34745	0.934844			1.03062	0.202536	0.491693	0.478756	0.861685			14219.3	12593.8	12143.5	21056.8	9673.04
			1.05294	0.862943	1.08412	1	1.21527	1.16312	1.30746	1.15834	1.21105		p-value=		0.0042						0.432969	0.901024	2.27136	1.08957	0.988415			1.02239	0.18197	0.541255	0.851387	0.977759			11125.3	9858.9	10802.6	25110.1	8757.18
																					1.09325	0.995612	1.14498	0.42915	0.989542			0.983497	0.0526556	0.47855	0.880973	1.12136			13151.3	12495.5	16835.8	15291.1	8077.98
		Fig 4D' (αKG)	Control				GatRNAi														0.763006	0.838608	0.72751	1.03212	0.884371			0.995604	0.0426587	0.564913	0.847748	0.927982			21593.5	12225.6	11508.5	16617.6	7327.71
			1.64746	1.91461		1.78104	1.70262	2.29758	2.34125		2.11381										0.681143	0.234577	1.31612	0.982706	1.32768			1.10549	0.138847	0.574005	0.506322	1.898			17536.3	12481.4	11766.2	25571.8	10555.5
			1.9536	2.05998	2.4708	2.16146	1.80376	2.01421	2.08409	2.05521	1.98932			Fig 4D' (αKG)							0.640067	0.072658	1.24248	0.951879	1.20098			0.979876	0.123296	0.534319	0.618243	0.659233			20431.1	13425.1	9537.27	14935.2	15053.6
			2.33524	1.49594	1.31207	1.71442	3.40329	3.49843			3.45086		domeMeso>GFP	Control	GatRNAi						1.82253	0.089515	2.75356	0.917631	2.58608			1.06176	0.284824	0.674012	0.366455	0.729657			18163.5	12854	12503.6	23544.4	7777
														1	1.18685						1.49353	0.18383	2.30652	0.926859	3.20932			1.0982	0.416743	0.930141	0.291734	0.42853			13308.2	6867.51	10770.6	17869.3	14430.8
														1	0.920359						0.663918	0.68687	3.37117	0.949542	1.64393			1.61194	0.034729	0.722839	0.771741				14711.9	10043.7	14544.9	13791.6	15579.1
		Fold Change	0.925003	1.075		1	0.955969	1.29003	1.31454		1.18685			1	2.01285						0.832582	0.42158	4.27004	1.11111	1.1302			1.25853	0.195879	1.14591	0.539926				19322.1	9975.08	12371.2		23036.8
			0.903834	0.95305	1.14312	1	0.834509	0.931876	0.964206	0.950845	0.920359		N=	3	3						1.81649	0.728039	1.31015	1.35185	1.43397			0.584131	0.452818	0.670169	0.383359				17910.2	8090.05	10228.6		19290.2
			1.36212	0.872566	0.765313	1	1.9851	2.04059			2.01285		n =	8	9						1.64266	0.607271	1.5589	1.1585	1.00763			0.659492	0.308266	0.669533	0.403992				11145.1	6979.52	9449		13145.7
													p-value=		0.3197						1.39111	1.32726	0.990003	1.05083	1.67547			1.02126	0.18442		0.516842				11039.9	8860.3	13348.4		13623.5
																					1.71295	1.11259	0.989991		2.02126			0.999885	0.110742		0.597184				13912.5	7646.16	16538.1		12154.4
		Fig 4E' (Malate)	Control				GatRNAi														1.26611	0.943883	1.92006		1.11503			0.857834	0.317952		0.682585				15639.8	9119.85	14972.7		13719.6
			2.27191	2.16503	1.64077	2.0259	1.90263	2.38503			2.14383										1.18986		1.44547		2.40931			1.01435	0.183493		0.396792				19735.2	11221.2	15040.4		11545.6
			3.72122	4.69914	3.73774	4.0527	5.57186	4.23124	3.63889	4.94553	4.59688			Fig 4E' (Malate)							1.00544		3.72918		2.06421			0.771346	0.525311		0.277677				18705.8		15162.5		16138.8
			7.93055	11.7097		9.82011	9.79964	11.3711	8.85494		10.0086		domeMeso>GFP	Control	GatRNAi						1.15447		2.49099		3.11052			0.880177	0.260123		0.648863				16419.8		15153.5		19846.8
														1	1.05821						0.926966		2.47259		3.11193			0.592312	0.101636		0.63027				21694.8		13462.9
														1	1.13428						1.1202		2.66706					1.1418	0.074354						19070.4		18826.3
		FC	1.12143	1.06867	0.809894	1	0.939151	1.17727			1.05821			1	1.01919						0.615344		1.92026					1.12073	0.35035						16072		15103.7
			0.918207	1.15951	0.922285	1	1.37485	1.04406	0.897894	1.22031	1.13428		N=	3	3						0.921919		2.14303					1.18329	0.250972						15969.3		14904
			0.807582	1.19242		1	0.997916	1.15794	0.901715		1.01919		n =	8	9						1.03115		1.16437					1.30383	0.104973						14055.3		13691.1
													p-value=		0.1051						1.02258		1.37125					0.673001	0.202536						12808
																					0.806147							1.43959	0.18197						13234.8
																					0.617771							1.00059	0.0526556						17998.1
																					0.450467							1.02126	0.0426587					n =	41	31	38	24	33
																					0.596485							0.999885	0.138847					p-value=		<0.0001	0.0003	0.0037	<0.0001
																					0.536606							0.857834	0.123296
																					0.678771							1.01435	0.284824
																				n =	45	30	39	28	34			0.771346	0.416743
																				p-value=		<0.0001	<0.0001	<0.0001	0.0003			0.880177
																												0.592312
																												1.1418
																												1.12073
																												1.18329
																												1.30383
																												0.673001
																												1.43959
																												1.00059
																											n =	55	46	27	34	23
																											p-value=		<0.0001	<0.0001	<0.0001	0.0275
[truncated: 19 more columns]

## Sheet: Fig 5
		Fig. 5L							Fig. 5M							Fig 5N
	domeMeso>GFP	Control (RF)	Pepck2RNAi (RF)	Pepck2RNAi (NAC)	PhgdhRNAi (RF)	PhgdhRNAi (NAC)		domeMeso>GFP	Control (RF)	Pepck2RNAi (RF)	Pepck2RNAi (NAC)	PhgdhRNAi (RF)	PhgdhRNAi (NAC)		domeMeso>GFP	Control (RF)	Pepck2RNAi (RF)	Pepck2RNAi (NAC)	PhgdhRNAi (RF)	PhgdhRNAi (NAC)
		1.68505	0.411322	0.918085	0.560898	1.07975			1.25032	2.09456	0.490893	0.802422	0.964232			19815.5	8835.39	11365.8	8131.18	10155.4
		1.52701	0.44466	1.01747	0.496662	1.38594			0.265833	1.65257	0.339299	1.19972	1.19187			25522.2	8429.55	12746	6670.52	9794.32
		0.699594	0.755712	0.873507	0.541002	1.09532			0.744785	2.14814	0.427463	1.71271	0.359062			15576	6694.38	18064.9	5558.45	7586.59
		0.76532	0.915726	1.00768	0.414273	0.864193			0.227002	2.21153	0.881259	1.94669	0.958373			15774.9	3495.74	18154.6	6246.44	5724.73
		1.16436	0.72215	1.12633	0.882419	1.2471			1.63201	2.59619	1.20379	2.24782	1.28964			16820.6	7678.03	18200	5492.98	8401.07
		1.15535	0.470021	0.767315	0.876268	0.797244			1.30059	2.66919	0.637016	2.28969	1.68293			22196.1	5506.69	15351	4941.05	7350.88
		0.973509	0.396538	1.24694	0.53992	1.63211			1.24958	1.70719	0.866144	1.73131	1.18191			23169.4	7689.52	15416.8	9249.92	7209.91
		1.04177	0.473526	0.719274	0.670622	1.59218			1.38519	1.90037	0.625726	2.1284	0.814596			22476.2	14642	8133.89	9677.77	8500.33
		0.860613	0.225312	1.60408	0.364817	0.902631			1.09581	2.90558	0.754587	1.5561	1.22283			22228.7	14794.6	7559.16	4671.26	7943.66
		0.76188	0.569076	1.52493	0.397512	1.06419			0.959272	2.60066	1.59161	1.2817	1.01913			16470.8	12490.8	13154.8	9551.76	8340.33
		0.859613	0.691432	0.633035	0.249552	1.46455			1.0472	1.72186	0.442404	2.21902	0.3152			21711.3	18329.2	13199.3	6715.91	12060.8
		0.951277	0.627455	1.31578	0.400731	1.80622			0.842426	1.37824	0.970504	1.18064	0.352164			12287.4	8075.95	18281.3	8499.84	8310.3
		0.910182	0.486255	0.857289	0.233885	1.97059			0.99056	2.16029	0.708485	2.1842	0.935099			12300.1	11293.3	18220.4	10224.7	9030.05
		0.914514	0.494233	1.16413	0.300801	1.27069			0.760531	1.88483	1.19354	1.64919	0.889203			14968.7	12929.1	17907.6	6749.51	8628.46
		0.999683	0.534978	1.99624	0.245437	0.789313			1.60628	2.03679	0.694807	2.04172	0.620737			20398.2	8311.55	12517.3	7070.38	12743.5
		0.730276	0.519363	1.6432	0.297814	0.504092			0.568171	1.65686	0.554896	2.66428	0.818357			17425.2	8879.13	15636.9	4425.52	7734.03
		1.49814	0.352514	1.00663	0.75048	1.144			1.944	2.25324	0.627722	3.04346	1.01659			13450	8437.37	12982.3	4446.47	6048.01
		1.10675	0.575597	1.14444	0.940212	0.687288			0.497269	1.9249	0.581714	2.47244	0.269694			9931.82	5685.43	12860.4	7722.83
		1.13712	0.683632	1.31707	0.627715	1.31632			1.30904	1.86755	0.677218	1.35541	0.701602			13950.2	11727.8	11791.7
		1.3322	0.503921	1.13706	0.525159	2.41386			0.971421	1.99702	0.718003	1.99162	0.811566			19726	7550.47	12975.6
		0.9926	0.662141	1.56594	0.396237	2.56277			0.352728	1.93402	0.752771	1.57773	1.54442			12928.6	11961.2	14604
		0.61738	0.744096	1.35676	0.392687	1.55594			0.790084	1.7683	1.32989	2.11046	0.55271			12465.6	15076.2	14209.5
		1.42034	0.524985	1.07372	0.351276	2.13163			0.843713	1.99615	1.32419	1.64437	0.673672			11541.5	6428.26	10054.8
		1.11472	0.502461	1.4858	0.68159	1.65087			1.61035	2.23623	1.09152	0.762431	0.592954			16123.7	10082.6	11712.5
		0.796976	0.552714	1.3282	0.423403	1.13203			1.55408	1.55101	1.31682	1.53849	1.05594			16791.8	7516.68	10869.8
		0.875142	1.33709	0.970997	0.593564	1.38228			1.30104	1.73709	1.32272	0.765123	1.40678			19836.9	19170.5	10344.1
		0.788559	1.28133	1.56258	0.667052				1.1424	2.5257	0.578445	1.26377	1.39554			8691.03	6042.4	8772.34
		0.766013	0.753998	1.3518	0.716825				0.97144	1.82306	2.15519	2.63526	0.275457			9000.12	5723.66	9841.15
		0.55406	0.847855	1.39922	0.653144				0.68855	2.45581	0.573029	2.67094	0.717115			24917.4	4433.92	8603.55
		1.49814	1.26487	1.0057	0.58839				0.945337	1.93996	0.638125	1.46658	0.490967			14516.5	7823.73	8751.58
		1.10675	0.555527	1.81347	1.29218				0.732932	2.58382	0.640328	0.732811	1.27194			10199.8	7674.36	11012.9
		1.13712	0.814119	0.711694	1.47285				0.643217	1.55737	1.71419	1.30537	0.759285			20951.4	6352.07	13808.5
		1.3322	0.397664	1.13373	1.08492				0.776864	2.60038	2.02206	1.38191	0.373567			17204.7	11172	10449.7
		0.9926	0.755574	1.07574	0.889906				1.25715	1.92715	2.19752	1.34079	0.555513			9136.75	19093.3	11628.9
		1.10675	1.00833	1.80082	0.751534				0.515603		0.780183	0.383539	0.592451			11779.6	11981.3	16048.7
		1.13712	1.11029	0.984293	0.743167				1.13718		0.743437	0.544509	0.27267			15533.5	7105.14	11388.3
		0.61738	0.608205	0.808139	0.763889				1.09007		1.46184	1.60132	0.763765			15942.9	11846.5	12504.8
		1.42034	0.761352	1.48805	0.525614				0.233987		1.76842	1.19945	0.620252			18635.9	13590.3	10292.3
		1.11472	0.458762	1.58458	0.677425				0.436364		1.04669	1.33651	0.268036			18738.5	14160.5	12296.5
		0.796976	0.815385						1.46482		2.00653	0.880467				13810.6	12881.1	17948.7
		0.875142	1.01751						0.803159		1.86684	0.963856				15439.8	13767.5	21473.6
		0.788559	1.15525						1.38122		2.56366	1.44929				13878	16784.7	18298.3
		0.766013	0.805588						0.553943		1.97574	1.57267				13284.2	11441.1	20916.2
		0.55406	0.661333						1.99781		1.03896	2.68165				12247.4	7309.27	21458.3
		0.96712	0.776448						1.67524		1.5113	2.92677				14546.6	12594	27758.3
		0.760434	0.354501						0.453453		1.10853	3.52307				13992.3	13473.4	25808.2
		0.844522	0.302671						1.15358		1.42194	2.08539				19113.6	9897.45	19842.6
		0.804338	0.272823						1.16206		2.0414					13439.9	9728.76
		0.524542	0.474728						1.21668							23692.4	8776.49
		0.545865	0.598662						1.03812							13562.8	6952.57
		1.00821	0.394454						1.17436							20672.4	9735.71
		0.913965	0.429501						1.61506							20939.3	8807.87
		1.57306	0.559651						0.823663							19731	11311.9
		0.762058	0.552475						0.8971							20308.8
		1.15912	0.707235						0.175733							20699.2
		1.0531	0.498211						0.743644							19726.4
		1.11051	0.394976						1.38175							23231.2
		1.22471	0.456514						2.35409							26564.5
		1.74844	0.20495						1.61431							18478.6
		0.7774	0.228925						0.78497							16252.3
		1.14246	0.923142						0.606234							16666.6
		1.30004	0.793981						0.359417							24973.7
		1.31923							0.781292							21761.7
		1.05951							0.117939							27870.7
		0.521436							0.703859							12084.9
		1.48948							1.41802							10268.5
		1.18912							0.345678							23582.4
		1.08753							0.227831							13862
		1.12556							1.21881							18699.4
		0.737202							0.69679							12058.4
		0.71486							1.89772							14926.8
		0.536161							1.44564						n =	71	53	47	18	17
	n =	72	62	39	39	26			0.875219						p-value=		<0.0001	<0.0001	<0.0001	0.0269
	p-value=		<0.0001	<0.0001	<0.0001	<0.0001			1.27977
									0.890671
								n =	75	34	48	47	39
								p-value=		<0.0001	<0.0001	<0.0001	<0.0001

## Sheet: Fig S1
		Fig S1
	domeMeso>GFP	Regular Food	GSH Food
		0.562703	0.854647
		0.522617	1.48203
		0.500961	1.88332
		0.394251	2.24075
		1.0085	2.24869
		0.403191	3.06053
		0.387547	0.968212
		1.9552	0.972298
		1.57798	7.30832
		0.794437	6.77762
		1.03152	4.71769
		2.12807	3.12023
		1.54157	0.696371
		0.969752	0.685492
		1.22171	2.11659
		0.900213	2.73676
		2.23945	2.81768
		0.821502	2.4689
		0.563995	2.35128
		0.668916	7.44627
		0.720847	5.83953
		0.967655	0.952682
		1.74782	0.902539
		0.361111	2.28876
		0.570607	2.56056
		0.509482	1.36079
		1.91621	0.987097
		1.01219
	n =	28	27
	p-value=		<0.0001

## Sheet: Fig S2
	Fig S2U											Fig S2W							Fig S2X
domeMeso>GFP	Control										domeMeso>GFP	Control	GatRNAi	PdhaRNAi; GatRNAi	PdkRNAi	PdhaRNAi		domeMeso>GFP	Control	GatRNAi	PdhaRNAi; GatRNAi	PdkRNAi	PdhaRNAi
					Average							0.524632	0.447648	0.999008	0.788783	1.02169			1.76047	0.980285	0.664781	0.863149	0.644337
	1.17387	0.923303	1.01317	0.889664	1							0.507864	0.334067	1.01758	0.512796	1.00456			1.05947	1.03435	0.681291	0.809159	0.818748
	1.32735	0.706233	1.11048	0.855939	1		domeMeso>GFP	Control	GatRNAi	SsadhRNAi		0.925458	0.398341	0.659696	0.699261	0.632417			0.926115	0.316145	1.14523	1.7069	1.96673
	0.914339	1.04246	1.0432		1			1	0.963711	0.873115		0.888759	0.397385	0.622638	0.591893	0.644569			0.736269	0.357081	1.2865	1.23655	1.90001
	0.99331	0.917879	1.08881		1			1	1.33308	0.900428		1.88421	0.390786	0.969714	1.65058	0.814364			0.395239	0.223381	2.62409	0.498079	1.98696
	0.443278	1.54946	1.00726		1			1	0.902262	0.965532		1.86664	0.282457	0.98809	1.47013	0.885898			0.907518	1.33884	1.76187	0.766111	1.75909
	0.824861	1.13604	1.0391		1			1	0.907878	0.941492		0.688803	0.340578	0.750659	0.837604	1.23111			0.778385	1.23016	1.59897	0.77683	2.79981
	0.883824	1.02416	1.09201		1			1		1.06464		0.655807	0.299163	0.937059	0.729458	1.07872			0.733966	0.019914	1.18373	0.137272	2.16691
								1				0.66714	0.675933	1.37488	1.03037	0.603872			0.62842	0.026949	1.92103	1.66365	1.8618
domeMeso>GFP	GatRNAi				Average			1				0.777163	0.668263	0.851414	0.917095	0.560311			0.389173	0.026479	0.852258	1.32489	1.63027
	1.05865	0.916578	0.882388	0.997229	0.963711		N=	7	4	5		0.658461	0.766577	1.62677	1.22571	0.718808			0.56163	0.039022	0.590827	0.064072	1.08657
	0.76236	0.979207	2.40509	1.18565	1.33308		n =	23	14	17		0.704756	0.884526	1.8882	0.75296	0.735391			1.45881	0.006968	1.2463	0.381037	1.15818
	1.17762	1.09014	0.439026		0.902262		p-value=		0.7283	0.092		0.800836	1.18745	1.07024	1.07645	0.824744			1.85694	0.152887	1.26688	1.33556	1.97631
	0.816447	0.746819	1.16037		0.907878							0.821678	0.774931	1.19788	1.40673	0.740548			2.0051	0.252199	1.22666	1.21015	1.75634
												0.676481	0.786514	0.912763	0.800651	1.381			0.703067	0.273298	0.755814	0.449966	0.525605
domeMeso>GFP	SsadhRNAi				Average							0.661352	1.04612	1.02445	1.28056	1.2642			1.09942	0.277065	0.719872	0.585241	0.618017
	0.971437	0.728748	0.826897	0.965377	0.873115							0.547651	0.749443	2.62108	1.35559	0.892334			1.32858	0.255127	0.408488	1.4119	2.88385
	0.676698	0.710835	1.40723	0.806947	0.900428							0.603334	0.812015	2.00298	1.12758	0.984071			0.879764	0.405087	0.134847	1.21849	1.66438
	1.02606	0.849395	1.02114		0.965532							1.02537	0.98331	1.23615	1.09592	1.54807			1.71125	0.58226	0.07401	0.881777	2.12973
	0.815823	1.12222	0.886437		0.941492							1.29767	0.568849	1.45864	0.9669	1.51524			1.55483	0.661094	0.820666	0.711248	2.41768
	1.08843	1.07618	1.0293		1.06464							0.8449	0.975956	2.83527	0.654876	0.817918			0.721995	1.28732	0.311038	0.797372	0.935706
												1.57482	0.820861	2.48505	1.5662	1.07831			0.933408	1.3823	0.555486	1.25847	1.10243
												1.54813	0.807779	1.46013	2.02178	1.00613			0.500236	0.152887	0.432688	0.967071	0.529509
	Fig S2V											1.46603	0.933905	1.20082	2.0952	1.09157			0.571119	0.252199	0.364586	1.09015	0.698557
domeMeso>GFP	Control											1.33125	1.04974	1.04103	0.694304	1.25661			0.976672	0.273298	0.23017	1.06215	0.323301
					Average		domeMeso>GFP	Control	GatRNAi	SsadhRNAi		0.702752	0.860897	1.02086	0.732904	1.28505			0.822139	0.277065	0.198618	1.18722	0.625649
	1.08977	0.982556	1.00703	0.920642	1			1	1.04876	0.921042		0.812515	0.779671	2.00437					0.88069	0.255127	0.22427	0.287238	1.31176
	1.60998	0.589987	1.06531	0.734719	1			1	1.66659	0.863788		1.0394	0.776785	2.50687					0.163051	0.405087	0.53468	0.781611	1.3343
	1.04244	0.942017	1.01554		1			1	0.745149	1.01944		1.0333		1.59382					0.055665		0.915614	0.342804	0.962487
	0.886066	1.02475	1.08919		1			1	1.11296	1.01364		0.835044		1.34469					1.14317		1.26566	0.971761	0.724191
	1.20419	0.883949	0.911857		1			1		0.948031		1.41577		0.796551					2.15753		0.862204	0.995337	1.50843
	0.969879	0.99964	1.03048		1			1				1.59293		0.610335					2.38175		1.59301	1.01128	2.13807
	1.0154	0.998373	0.98623		1			1				0.548097		1.14404					1.88202		1.31686	0.582822	0.302797
							N=	7	4	5		0.524192		1.005					1.11102		3.04097	1.20496	0.424473
domeMeso>GFP	GatRNAi				Average		n =	23	14	17		0.73186		1.2426					0.425321		2.55903	1.3952	0.489671
	1.10661	1.07453	1.01056	1.00335	1.04876		p-value=		0.3291	0.082		0.771024		0.803408					0.34257		1.28449	1.54854	0.385975
	0.61159	0.759648	4.06727	1.22785	1.66659							1.24398		0.817198					1.12815		1.55632	1.98309	1.49562
	0.789394	0.902846	0.543208		0.745149							1.13266		0.848002					0.32905		1.73576	0.602934	1.02058
	0.986901	1.41541	0.936563		1.11296							1.03109		0.829038					1.42284		1.5091	0.515024	2.0687
												1.32608		0.670381					1.41509		0.341254	1.03732	1.87878
domeMeso>GFP	SsadhRNAi				Average							0.960986		0.482693					0.18691		0.381301	1.07118	1.76083
	0.919812	0.753459	0.914658	1.09624	0.921042							0.943066		0.402903					0.346087				0.742091
	0.493037	0.830187	1.49297	0.638955	0.863788							0.995819		0.24254					2.06588				0.907601
	0.95458	1.1292	0.974556		1.01944							0.867055		0.474485					0.483777				1.40445
	0.986733	1.03098	1.0232		1.01364							0.950398		0.447073					0.352722				0.942886
	0.925637	0.982669	0.935786		0.948031							0.820639		0.770943					1.28349				1.44059
												0.735705		0.656771					0.330622				1.22543
												0.6732		0.704681					1.66455				0.658017
												1.41805		0.590872					1.91547				0.68688
												1.3174							1.36115				0.895931
											n =	50	28	49	26	26			1.22739				0.922239
											p-value=		0.0077	0.0005	0.303	0.5386			0.65359
																			0.418981
																			0.871447
																			0.532739
																			1.10803
																			1.08921
																			1.36447
																			0.905539
																		n =	59	28	41	41	51
																		p-value=		<0.0001	0.0001	0.867	0.0301

## Sheet: Fig S3
		Fig S3						Fig S3
	domeMeso>GFP	Control	PdhaRNAi	PdhaRNAi; GatRNAi			domeMeso>GFP	Control	GatRNAi	PdhaRNAi; GatRNAi
		0.857338	0.688238	0.829404				0.723491	0.584498	0.113102
		0.852434	0.447225	0.974817				1.47858	0.33536	0.129995
		0.765793	0.739094	0.654188				1.31006	0.625609	0.215933
		0.387305	0.655239	0.84145				0.877097	0.594068	0.25529
		0.778696	0.68905	0.5185				0.74677	0.57182	0.28705
		0.700434	0.446263	0.817263				0.864008	0.595094	0.372522
		0.787837	1.01815	0.69097				1.51519	0.804693	0.281013
		0.63152	0.554018	0.826142				1.4047	0.292344	0.235405
		1.38244	0.682305	1.07302				0.9428	0.528734	0.398319
		0.949227	0.652194	0.903123				0.824107	0.212799	0.337898
		1.20746	0.852845	0.972815				0.984827	0.2031	0.510278
		1.5389	1.18605	0.881953				1.56707	0.497803	0.382706
		1.09556	1.12201	1.00324				1.16172	0.292067	0.341653
		1.58504	0.523372	0.496538				0.852065	0.5631	0.462997
		1.16368	0.518287	0.529237				0.938115	0.512684	0.471534
		0.815314	0.607299	0.957551				1.05954	0.785697	0.333625
		1.52796	0.39175	0.907425				0.68515	0.825755	0.298034
		0.828226	0.441518	0.794567				0.84445	0.705321	0.28462
		1.07014	0.426375	0.751783				0.657326	0.566562	0.526594
		1.07469	0.573079	0.569422				0.57966	0.546442	0.385616
		0.661177	0.46128	0.832748				0.98329	0.668434	0.255974
		1.03704	0.147921	1.08847				0.561907	0.614388	0.294536
		0.720927	0.065465	0.889327				0.970565	0.585721	0.286432
		1.01866	0.425558	0.787446				0.728398	0.597434	0.72301
		1.44507	0.346023	0.811257				1.21917	0.475298	0.914584
		0.691628	0.361714	0.950748				0.982394	0.433899	1.23206
		0.882531	0.383883	0.427699				1.287	0.719139	1.13176
		0.99778	0.603082	0.579398				1.21109	0.745116	1.03988
		1.20365	0.421368	0.537168				1.02449	0.874845	0.799634
		1.42015	0.518221	0.591809				1.00372	0.963191	0.91845
		0.9214	0.251275	0.340445				0.941469	0.589382	0.994778
		1.09213	0.54801	0.344186				1.0698	0.887795	0.880442
		1.11597	0.306084	0.467353					1.36329	0.933842
		1.22906	0.636142	0.633959					1.44337	1.19061
		1.22076	0.810741	0.381811					1.22426	0.950142
		0.966716	0.955321	0.334599					1.13583
		1.33844	0.961921	0.291776					0.964146
		0.741669	0.676108	0.378564					0.817975
		0.941456	0.58539	0.418803					0.725459
		0.864953	1.19118	0.334455					0.903113
		0.783953	1.17374	0.368977					0.766744
		0.80246	1.3122	0.548502					0.723063
		1.1343	1.3968	0.419239					0.867695
		0.783454	0.77843	0.60993					0.956006
		0.866067	1.25671	0.568357					1.2304
		1.09233	0.899258	0.590687			n =	32	45	32
		1.02626	0.347784	0.603723			p-value=		<0.0001	<0.0001
		0.820703	0.540103	0.762251
		1.09497	0.394249	0.828178
		0.874675	0.485665	0.908371
		0.939553	0.327191	0.795973
		1.21221	0.338889
		1.23719	0.618058
		0.887307	0.555908
		0.933379	0.499343
			0.487856
			0.817543
			0.80631
	n =	55	58	54
	p-value=		<0.0001	<0.0001

## Sheet: Fig S5
		Fig S5P				Fig S5Q				Fig S5R
	domeMeso>GFP	Control	Pepck1RNAi		domeMeso>GFP	Control	Pepck1RNAi		domeMeso>GFP	Control	Pepck2RNAi	PhgdhRNAi
		1.59279	1.38378			18089.6	13147			1.12445	0.394486	1.36661
		0.899194	2.52001			17874.3	14449.6			2.04291	0.307171	1.44863
		0.617329	2.41036			26024.3	13065.8			0.670781	0.23488	1.40364
		0.419386	2.68164			23811.2	10718.1			0.530214	0.467385	1.62432
		1.7653	0.838886			18693.6	11758.8			1.05183	0.339582	1.42475
		1.41894	1.3033			9722.22	17177.1			1.26937	0.484773	1.348
		0.436621	1.62323			14979.6	10574.8			1.21657	0.381186	0.983849
		0.839094	1.65622			19867	11625.6			1.03301	0.327386	1.24051
		0.709391	0.67768			15219.6	19782.5			0.435545	0.113781	1.63347
		0.913777	0.226252			10549.3	16930.7			1.02619	0.056135	1.64052
		1.38818	1.48674			10894.2	17313.9			0.992041	0.00640531	0.98902
		0.983706	1.47365			23192.6	16793			0.650053	0.214952	0.921049
		0.619023	1.03132			16972.3	12459			0.957082	0.207477	0.835213
		0.288232	0.266058			11709.2	24555.3			0.999945	0.122033	2.05391
		0.302234	0.119283			10690.9	20833.3			0.738012	0.128843	1.38409
		0.682641	0.708333			15959.5	15299.4			1.13523	0.189007	1.76934
		1.40326	0.819883			10700.9	15620.2			0.776528	0.529998	1.87574
		0.848216	0.851776			21158.7	18234.8			1.3589	0.365989	2.32087
		0.619776	1.17995			20100.2	14754.2			1.22282	0.264096	2.02615
		0.76383	1.78244			26970.5	11579.5			0.938786	0.343734	1.41772
		1.6957	0.268517			21172.5	26242.1			0.92478	0.234264	1.1801
		2.17536	0.323409			27137.7	16946.9			1.04772	0.235582	1.01981
		0.946369	1.38486			20756.2	13789.8			0.907814	0.651135	1.9437
		2.00616	1.21692			18384.5	25897.4			0.949399	0.742015	1.3072
		0.838625	2.06986			20415.8	25771.3			0.918277	0.943499	1.1988
		0.826869	1.61356			19446.2	16033.4			0.788813	1.30308	1.97779
		0.322652	1.22687			22702.2	15967.9			0.873757	0.74478	1.39142
		0.34726	1.58649			18971.7	14672.5			1.11761	0.74122	2.04629
		0.439061	0.735982			22413.6	15650.4			0.80707	0.952691	1.50643
		0.251844	1.66216			12911.8	19013.6			1.24239	0.845669	1.92858
		1.88105	1.36993			15921.4	13964.9			1.20407	0.940086	1.41947
		1.97625	0.567218			9014.89	10188.8			1.04801	1.19441
		1.18568	0.579196			8930.88	12225.6			0.265392	0.469077
		1.10453	2.09935			16480.2	11193.2			0.814834
		0.820244	2.01219			16771.9	14641.5			0.437058
		1.22181	1.27474			15843.9	16019.3			0.982788
		1.84706	1.21683			12665.3	17094			0.555031
		1.74701	1.47786			15914.6	14656.7			1.38906
		0.522302	1.39223			14522.7	13131.3			1.13019
		0.721086				13142.1				0.759281
		0.452265				10642				0.880692
		0.933444				18122.8				1.62367
		1.22645				18391.3				0.70884
	n =	43	39		n =	43	39			1.30071
	p-value=		0.0792		p-value=		0.1915			1.47712
										1.67533
									n =	46	33	31
									p-value=		<0.0001	<0.0001

## Sheet: Fig S6
		Fig S6M								Fig S6N								Fig S6O								Fig S6P
	domeMeso>GFP	Control (RF)	Pepck2RNAi (RF)	Pepck2RNAi (Ser)	PhgdhRNAi (RF)	PhgdhRNAi (Ser)	PhgdhRNAi (Gly)		domeMeso>GFP	Control (RF)	Pepck2RNAi (RF)	Pepck2RNAi (Ser)	PhgdhRNAi (RF)	PhgdhRNAi (Ser)	PhgdhRNAi (Gly)		domeMeso>GFP	Control (RF)	Pepck2RNAi (RF)	Pepck2RNAi (Ser)	PhgdhRNAi (RF)	PhgdhRNAi (Ser)	PhgdhRNAi (Gly)		domeMeso>GFP	Control	PhgdhRNAi	Pepck2RNAi	Pepck1RNAi	SsadhRNAi	PdkRNAi	PdhaRNAi	CsRNAi	GatRNAi	PdhaRNAi; GatRNAi	CsRNAi; GatRNAi
		1.31319	0.314414	0.94525	0.184386	1.28424	3.6503			1.95793	0.999296	2.58433	4.44736	7.50048	7.06246			12705.3	11001.2	11143.4	9597.73	11435.9	12052.1			0.846388	1.16003	0.826867	0.6333	1.2333	0.958139	1.02283	1.18373	0.848512	0.948061	0.798739
		1.73808	0.0319323	0.496572	0.375966	2.12701	2.9357			1.84482	0.710097	1.47901	6.29889	4.18198	6.77933			12793.6	12014.4	11400.2	7441.94	9662.23	8871.89			0.994733	0.966545	1.14272	1.00725	0.972515	1.11055	1.29943	0.858912	0.880596	0.946205	0.768678
		1.44954	0.0751398	0.425887	0.218054	0.739549	2.55121			0.884551	0.139415	2.47569	6.64749	5.0345	3.42433			24778	11204	7525.56	9098.42	6357	10026.7			0.945419	0.879034	0.802422	1.10456	0.908579	1.16191	0.810048	1.1942	1.03714	0.898329	0.796116
		0.64102	0.221837	1.33587	0.837749	0.955591	4.94084			1.39351	0.169358	2.72915	3.37989	6.64092	3.56453			12656.8	9051.39	6875.42	9107.88	10540.6	8753.41			1.00987	0.929186	0.928576	0.674196	0.862067	0.932835	1.21094	0.855751	0.840622	0.992534	0.829389
		0.721522	0.329461	1.27199	0.435981	0.312666	4.05745			0.889949	0.446552	0.775911	2.60029	6.10855	8.32482			16665.9	16618.1	14536.6	10109.7	12954.8	11164.6			1.13916	1.02949	0.935386	1.27084	0.687598	0.973066	0.725231	1.06507	0.877276	0.84927	1.32504
		0.437355	0.161131	1.02688	0.661419	0.260681	3.53939			0.224199	0.446897	1.34277	6.07792		7.3155			12113.7	9814.41	15866.3	8357.23	12845.2	15424.3			0.808832	1.00963	1.17709	1.28653	1.04825	0.760102	1.19453	1.00083	0.760096	0.938639	1.26802
		0.906528	0.114157	1.63506	0.795277	0.933825	3.47215			0.329029	0.63823	1.50473	3.57936		2.77845			13502.3	13419	13371.8	13589.3	8066.87	16267.1			1.38556	1.11102	0.858119	1.00004	0.863011	1.01861	0.723151	1.17844	0.718122	0.907935	1.17942
		0.792765	0.527273	1.52137	0.632098	0.592876	3.26729			0.911495	0.404333	1.6748	1.96681		1.94723			19244.6	12856.5	19930	9760.53	13228	19158.2			0.747346	1.27356	0.856899	1.21192	0.924681	0.927052	1.2757	0.678292	0.898782	0.822722	1.4929
		1.26587	0.0994123	1.32782	0.122288	1.2532	3.44468			0.564522	0.638453	1.27053	2.11876					11157.8	14482.6	15161.3	6812.37	13736	1839.36			0.466445	1.01759	0.929357	0.659223	1.10135	0.730934	1.19271	0.934514	0.941852	0.884452
		1.15076	0.122655	1.5861	0.123279	0.923741	3.69337			0.389209	0.142587	1.73167						10930.2	13549.5	12552.2	6574.06	7360.15	1355.41			1.30151	0.728111	0.951096	0.8334	1.09199	0.876342	1.18317		0.800032	0.949448
		0.546385	0.313122	1.44297	0.149743	0.402956	0.361194			0.310547	0.120662	1.34569						22210.4	13054.3	11845.9	3793.92	8795.03	9344.35			1.15115	1.03676	0.819924	0.732511	0.953798	1.06571	1.06126		1.02062	0.941018
		0.9854	0.586021	1.53796	0.054494	0.492189	0.329145			1.48037	0.085867	1.71903						15482.5	10806.8	15062.1	10944	4876.64	9796.25			0.992437	0.876734	0.790275	0.836957	1.03672	0.831162	1.29733		1.31155	1.13926
		1.07089	0.217679	1.51453	0.113579	0.578151	2.49516			1.91273	0.155803	2.93311						8844.85	7750.06	15049.3	6677.48	8188.63	13946			0.748319	0.863171	0.973492	0.832739	0.838291	1.20377	1.19985		0.700434	0.934808
		0.686268	0.602519	1.42701	0.079989	0.805588	2.17532			1.86139	0.29398	1.6698						11112.8	10001.1	11132	11612.6	10390.8	8520.51			1.02841	1.21873	1.01127	0.860506	1.06446	1.18692	0.948095		0.986723	0.90607
		1.38589	0.370962	0.706829	0.079549	1.04895	0.395972			0.916915	0.06258	1.08516						20117.7	12420.5	12775	7565.34	11441.5	6389.25			1.05653	0.940019	0.951918	0.793355	0.979393	1.00494			0.969756	1.15703
		0.904894	0.397594	0.67428	0.04088		0.760655			0.542503	0.033413	0.774567						12994	7201.02	18894.1	6267.2	9046.08	4932.16			1.03378	0.943725	0.728945	0.781043	0.727617	0.830785			0.845516	1.03089
		1.00364	0.748852	1.12619	0.123532		3.14336			0.401214	0.224352	1.68558						14054.6	6079.77	13848.3	6826.28	8417.77	7133.43			0.966888	0.685306	0.910655	1.09628					0.871233	1.11012
		0.881093	0.449143	0.85235	0.0825541		3.07322			0.391601	0.295454	0.969548						15717.2	6714.56	10342.9	4249.2	6402.28	5310.58			1.09934	0.904007	0.975825	1.23457					0.996177	0.742335
		1.10259	1.1173	0.858564	0.399377		0.22674			0.727622	0.07711	0.687606						7706.32	5946.04	6257.15	7797.38	7440.59	7463.47			1.00248	0.837231	0.814011	1.11798					0.907239	0.988363
		0.799461	0.878528	1.10937	0.401253		0.326223			0.765653	0.029829	0.976007						14056.4	7773.33	8644.78	5675.58	9311.43	7894.51			1.07182	1.23305	0.948728	1.1489					0.824409	0.787162
		1.21959	0.595992	1.12478	0.26619		0.72837			1.0494	0.001259	0.800792						20302.8	12073.9	8089.37	15298.8	11192.6	8988.73			0.924269	0.921861	0.841541	1.19304					0.799424	0.814712
		1.27216	0.68867	1.54801	0.329038		0.347957			1.75432	0.000668	1.67545						16742.3	5775.03	10268.3	10533.3	16858.2	8786.53			1.47627	1.20497	0.900032	1.07234					1.08297	0.873829
		0.725107	0.987648	1.41523	0.0720963		0.643421			0.635147	0.000264	1.51794						12580.4	8885.5	10897.5	7783.66	12106.4	8161.21			0.973743	1.08959	1.29723	1.19587					1.17661
		1.81479	1.07258	1.17022	0.0798663		1.08677			0.561126	0.962397	0.929923						17287.2	7927.15	13457.6	6864.71		6161.46			0.912565	0.882869	1.39282	1.17947					0.893372
		0.968147	1.1969	0.68746	0.0748233		0.787339			0.558451	0.901265	0.809787						16221.3			5507.18		6241.12			0.872112	0.883327	1.08049						0.775666
		0.476996	1.27444	1.24306	0.664853		0.826512			1.06196	1.55012	1.44001						14594.1			6259.38		4578.18			0.815383	0.99392	1.09073						1.04384
		0.467738	0.426247	1.13093	0.652829					1.27968	1.4093	1.57129						18041.1			6482.43		3631.02			0.883113	1.00664	0.90136						0.961951
		1.58752	0.472293	1.04449	0.78459					0.671974	0.758096	1.80473						18700			7542.07		5955.6			1.14255	1.19126	1.10063						1.07317
		1.21236	0.489483	0.725062						0.360543	0.621185	1.56175						23034.1			6985.79		7781.35			1.04998	0.97754	1.09188						0.935809
		0.472452		0.85592						1.43303	0.739807	1.48054						6724.4			10217.7		7563.12			1.02128	1.18439	1.25039						0.884452
		0.650204		0.778188						1.45494	0.713437	1.21695						7720.03			8395.46		4539.94			1.10822	0.80889	0.97137						0.949448
		1.15073		1.2593						1.13542	1.39044	1.47475						18907.7			10229.2		6574.55			0.887634	0.931402							0.941018
		1.99938		0.744355						1.04401	1.45875	0.782831						12349.4			6404.6		9126.32			0.932888	0.896781							1.13926
		1.24078								1.08913	1.17375	1.02967						13735.5			8628.08		8676.26				0.825268							0.934808
		0.717761								0.922548	1.37887							13767.5			8670.66						0.535195							0.90607
		0.695636								0.591646								15410.4			5637.34						1.0466							1.15703
		0.752786								0.700535								9176.05			6555.72						0.989648							1.03089
		0.986395								1.50191								12303			3520.95				n =	33	37	31	24	16	16	14	9	37	22	8
		0.806322								0.83553								19584			4350.01				p-value=		0.615	0.4306	0.8537	0.4791	0.7437	0.0966	0.833	0.1047	>0.9999	0.6515
		1.17584								1.47344								19584			3479.14														0.1249 (in comparison to control)	0.8592 (in comparison to control)
		1.06308								1.2445								15166
		1.24993								0.803073								9935.4
		1.20531								1.14184								10529.6
		1.24891								1.42735								13159
		1.33206								0.91304								12506.8
		1.33802								0.945872								14723.7
		1.16995								0.773972								16436.5
		0.630759								0.635626								16560.7
		0.780942							n =	48	35	34	9	5	8			19260.5
		0.764754							p-value=		0.0001	<0.0001	<0.0001	0.1119	0.3213			12715.9
		0.716366																12960.4
		0.478661																20341.4
		0.50769																12850.1
		1.33773																12183.2
	n =	54	29	33	28	15	26											27019.4
	p-value=		<0.0001	<0.0001	<0.0001	<0.0001	<0.0001											11634.5
																		11280.4
																		11124.4
																		16559.3
																		17640.6
																		16679.7
																		27552.1
																		16898.3
																		11634.5
																		11280.4
																		11124.4
																		16559.3
																		17640.6
																		16679.7
																		27552.1
																		16898.3
																	n =	71	24	24	40	23	34
																	p-value=		<0.0001	0.0459	<0.0001	0.0027	0.639
